# Supplementary material for: Hippocampal Resting State Functional Connectivity Associated with Physical Activity in Periadolescent Children
Source: Brain Sci. 2023 Nov 7;13(11):1558. doi: 10.3390/brainsci13111558 (PMC10669534; doi:10.3390/brainsci13111558)
Supplement: Supplementary file 1 [file brainsci-13-01558-s001.zip]

Archive with 1 entries (1 files):
- brainsci-2653705-supplementary.pdf
